# Supplementary material for: Psychopathology in adults with copy number variants
Source: Psychol Med. 2022 Feb 11;53(7):3142–9. doi: 10.1017/S0033291721005201 (PMC10244007; doi:10.1017/S0033291721005201)
Supplement: Supplementary file 1 [file S0033291721005201sup001.zip]

Archive with 6 entries (6 files):
- S0033291721005201sup001.docx
- S0033291721005201sup002.docx
- S0033291721005201sup003.docx
- S0033291721005201sup004.docx
- S0033291721005201sup005.docx
- S0033291721005201sup006.docx
